# Supplementary material for: Degradation Profiling of Nardosinone at High Temperature and in Simulated Gastric and Intestinal Fluids
Source: Molecules. 2023 Jul 13;28(14):5382. doi: 10.3390/molecules28145382 (PMC10385092; doi:10.3390/molecules28145382)
Supplement: Supplementary file 1 [file molecules-28-05382-s001.zip]

Archive with 1 entries (1 files):
- molecules-2455563-supplementary.pdf
